# Supplementary material for: Social media video analysis methodology for sarin exposure
Source: Forensic Sci Res. 2020 Nov 5;7(2):279–84. doi: 10.1080/20961790.2020.1825061 (PMC9246001; doi:10.1080/20961790.2020.1825061)
Supplement: Supplemental Material [file TFSR_A_1825061_SM6633.zip]

Archive with 2 entries (2 files):
- Supporting Information.pdf
- the questionnaire.pdf
